# Supplementary material for: The Eyewitness Community Survey: An Engaging Citizen Science Tool to Capture Reliable Data while Improving Community Participants’ Environmental Health Knowledge and Attitudes
Source: Int J Environ Res Public Health. 2023 Jul 16;20(14):6374. doi: 10.3390/ijerph20146374 (PMC10379192; doi:10.3390/ijerph20146374)
Supplement: Supplementary file 1 [file ijerph-20-06374-s001.zip]

Archive with 1 entries (1 files):
- ijerph-2411460-supplementary.pdf
